# Supplementary material for: Biological and Transcriptomic Characterization of Pre-Haustorial Resistance to Sunflower Broomrape (Orobanche cumana W.) in Sunflowers (Helianthus annuus)
Source: Plants (Basel). 2021 Aug 30;10(9):1810. doi: 10.3390/plants10091810 (PMC8465872; doi:10.3390/plants10091810)
Supplement: Supplementary file 1 [file plants-10-01810-s001.zip]

Archive with 2 entries (2 files):
- Supplementary1.JPG
- Supplementary2.JPG
